# Supplementary material for: Data of synthesis, characterization and luminescence measurements in 1D lanthanide coordination polymers based on lanthanides
Source: Data Brief. 2019 Oct 22;27:104709. doi: 10.1016/j.dib.2019.104709 (PMC6849083; doi:10.1016/j.dib.2019.104709)
Supplement: Multimedia component 6 [file mmc6.zip]

Archive with 1 entries (1 files):
- dib_104709_IRcompound 1-2_mmc6.opj
